# Supplementary material for: Digital Competence of Rural Teachers in Depopulated Regions of Spain: A Bibliometric Review
Source: Eur J Investig Health Psychol Educ. 2025 Jan 7;15(1):5. doi: 10.3390/ejihpe15010005 (PMC11765420; doi:10.3390/ejihpe15010005)
Supplement: Supplementary file 1 [file ejihpe-15-00005-s001.zip]

Archive with 1 entries (1 files):
- ejihpe-3240291-supplementary.pdf
